# Supplementary material for: Molecular Characterization and Phylogenetic Analysis of a Variant Recombinant Porcine Epidemic Diarrhea Virus Strain in China
Source: Animals (Basel). 2022 Aug 25;12(17):2189. doi: 10.3390/ani12172189 (PMC9454955; doi:10.3390/ani12172189)
Supplement: Supplementary file 1 [file animals-12-02189-s001.zip]

Archive with 1 entries (1 files):
- animals-1865519-supplementary.pdf
